# Supplementary material for: Modulation of cellular adhesion, contractility, and migration by MiuA: A comprehensive analysis of its biomechanical impact
Source: PLoS One. 2025 Sep 5;20(9):e0330071. doi: 10.1371/journal.pone.0330071 (PMC12412958; doi:10.1371/journal.pone.0330071)
Supplement: S1 File — (XLSX) [file pone.0330071.s006.xlsx]

## Sheet: Tabelle1
		All statistical tests were conducted using python3 SciPy 1.14.1. ttest_ind
		The displayed values are rounded to the third decimal place
			p-value
	Figure1	(b)	0.192
		(c)	2.795e-14
		(d)	0.853068
		(e )	0.692015
		(f)	0.0330948
		(g)	0.169167
	Figure 2	(f)	0.002
		(g)	4.882e-05
		(h)	0.002
		(i)	5.301e-10
		(j)	9.703e-12
		(k)	0.033
	Figure 3	(d)	0.003
		(e )	6.636e-05
		(f)	0.649
	Figure 4	(b)
		MiuA	0.725
		Bleb	7.835e-05
	Figure 5	(c)	0.227
		(d )	0.986
		(f )	0.095
		(g)	0.293
	Figure S1	(a)	ctrl vs 5nM:	0.294	ctrl vs 20nM:	0.000151	5nM vs 20nM:	0.00281
		(b)	ctrl vs 5nM:	0.204	ctrl vs 20nM:	3.15e-06	5nM vs 20nM:	2.73e-05
